# Supplementary material for: Patient satisfaction, preferences, expectations, characteristics, and impact of suboptimal control of rheumatoid arthritis: A subgroup analysis of Japanese patients from a large international cohort study (SENSE)
Source: PLoS One. 2021 Nov 15;16(11):e0259389. doi: 10.1371/journal.pone.0259389 (PMC8592402; doi:10.1371/journal.pone.0259389)
Supplement: S3 File — (XLSX) [file pone.0259389.s003.xlsx]

## Sheet: Fig1
Fig1
	Variable	n	Mean	SD
	Effectiveness subscore	118	54.1	16.7
	Side effects subscore	118	85.2	22.6
	Convenience subscore	118	67.2	16.8
	Global satisfaction subscore	118	56.8	17.5

## Sheet: Fig2
Fig2(A)	Preference regarding drug combinations used for the patients rheumatoid arthritis
		n=107	%
	Drug combination is not preferred.	20	18.7
	Treatment which requires daily combination is acceptable.	46	43
	Treatment which requires combination with another drug once a week is acceptable.	41	38.3
Fig2(B)	Preferred route of administration
		n=109	%
	Parenteral: Intravenous	8	7.3
	Parenteral: Subcutaneous	13	11.9
	Oral	88	80.7
Fig2(C)	Preferred time until the effect of onset
		n=110	%
	Up to 1 week	63	57.3
	Up to 2 weeks	20	18.2
	Up to 1 months	18	16.4
	Up to 3 months	9	8.2

## Sheet: Fig3
Fig3
	Most acceptable potential side effect of the medication used for rheumatoid arthritis	n=106	%
	Weight gain	36	34
	Increased risks for infections	18	17
	Skin symptoms e.g. injection site reaction, rash	18	17
	Allergic reaction	10	9.4
	Hair thinning or loss	8	7.5
	Effect on fertility	8	7.5
	Deterioration of my laboratory values	5	4.7
	Increased risk for malignancies	3	2.8
	Increased risk of cardiovascular diseases	0	0
